# Supplementary material for: Bacillus licheniformis Reshapes the Gut Microbiota to Alleviate the Subhealth
Source: Nutrients. 2022 Apr 14;14(8):1642. doi: 10.3390/nu14081642 (PMC9025434; doi:10.3390/nu14081642)
Supplement: Supplementary file 1 [file nutrients-14-01642-s001.zip › Table S1.xlsx]

## Sheet: Sheet1
Table S1. CUMS process
Day	CUMS process
1	Oven 50 ℃ for 10 min	Water deprivation for 24 hours
2	Food deprivation for 24 h	Day and night reversed for 24 hours
3	Oven 50 ℃ for 10 min	Shake at 170rpm for 1 hour
4	Tail pinch for 1 min	Day and night reversed for 24 hours
5	Water deprivation for 24 hours	Food deprivation for 24 h
6	Swim in ice water for 5 min	Oven 50 ℃ for 10 min
7	Tail pinch for 1 min	Water deprivation for 24 hours
8	Shake at 170rpm for 1 hour	Day and night reversed for 24 hours
9	Food deprivation for 24 hours	Tail pinch for 1 min
10	Swim in ice water for 5 min	Shake at 170rpm for 1 hour
11	Water deprivation for 24 hours	Day and night reversed for 24 hours
12	Shake at 170rpm for 1hour	Food deprivation for 24 hours
13	Water deprivation for 24 hours	Swim in ice water for 5 mins
14	Tail pinch for 1 min	Oven 50 ℃ for 10 min
15	Swim in ice water for 5 min	Food deprivation for 24 hours
16	Shake at 170rpm for 1 hour	Water deprivation for 24 hours
17	Tail pinch for 1 min	Swim in ice water for 5 min
18	Oven 50 ℃ for 10 min	Food deprivation for 24 hours
19	Shake at 170rpm for 1 hour	Day and night reversed for 24 hours
20	Oven 50 ℃ for 10 min	Tail pinch for 1 min
21	Swim in ice water for 5 min	Day and night reversed for 24 hours
22	Oven 50 ℃ for 10 min	Tail pinch for 1 min
23	Food deprivation for 24 hours	Day and night reversed for 24 hours
24	Oven 50 ℃ for 10 min	Shake at 170rpm for 1 hour
25	Tail pinch for 1 min	Day and night reversed for 24 hours
26	Oven 50 ℃ for 10 min	Food deprivation for 24 hours
27	Swim in ice water for 5 min	Shake at 170rpm for 1 hour
28	Tail pinch for 1 min	Day and night reversed for 24 hours
