# Supplementary material for: Bacillus licheniformis Reshapes the Gut Microbiota to Alleviate the Subhealth
Source: Nutrients. 2022 Apr 14;14(8):1642. doi: 10.3390/nu14081642 (PMC9025434; doi:10.3390/nu14081642)
Supplement: Supplementary file 1 [file nutrients-14-01642-s001.zip › Table S2.xlsx]

## Sheet: Sheet1
Table S2. gut microbiota network diagram
Group	Average Degree	Average Weighted Degree	Diameter	Density	Connected Components	Average Path Length	Cluster Coefficient	Modularity
con	8.02	1.381	9	0.081	1	3.727	0.4665	0.547
sub	6.9	0.286	9	0.07	1	3.671	0.5191	0.581
sub+bl	6.18	0.378	8	0.062	2	3.439	0.4166	0.579
